# Supplementary material for: Synthesis and Anticancer Properties of New 3-Methylidene-1-sulfonyl-2,3-dihydroquinolin-4(1H)-ones
Source: Molecules. 2022 Jun 3;27(11):3597. doi: 10.3390/molecules27113597 (PMC9181899; doi:10.3390/molecules27113597)
Supplement: Supplementary file 1 [file molecules-27-03597-s001.zip]

Archive with 1 entries (1 files):
- molecules-1685920-supplementary.pdf
